# Supplementary material for: Complete Mitochondrial Genome Sequence and Identification of a Candidate Gene Responsible for Cytoplasmic Male Sterility in Celery (Apium graveolens L.)
Source: Int J Mol Sci. 2021 Aug 10;22(16):8584. doi: 10.3390/ijms22168584 (PMC8395238; doi:10.3390/ijms22168584)
Supplement: Supplementary file 1 [file ijms-22-08584-s001.zip]

Archive with 1 entries (1 files):
- ijms-1271099-supplementary.pdf
